# Supplementary material for: Targeted detection of cancer at the cellular level during biopsy by near-infrared confocal laser endomicroscopy
Source: Nat Commun. 2022 May 17;13:2711. doi: 10.1038/s41467-022-30265-z (PMC9114105; doi:10.1038/s41467-022-30265-z)
Supplement: Supplementary file 3 — Source Data [file 41467_2022_30265_MOESM3_ESM.xlsx]

## Sheet: Fig 1E
Pafolacianine Concentration	Probe Serial Number	Probe Type	Type of Fiber	HighSignal Mean	HighSignal STD	H Signal 5 percentile	H Signal 25 percentile	H Signal 50 percentile	H Signal 75 percentile	H Signal 95 percentile		H Signal Surf	H Signal Surf STD	Low Signal Mean	Low Signal STD	L Signal 5 percentile	L Signal 25 percentile	L Signal 50 percentile	L Signal 75 percentile	L Signal 95 percentile	L Signal Surf	L Signal Surf STD		Average Number of Frames	TissueType		H Signal 5 percentile	H Signal 25 percentile	H Signal 50 percentile	H Signal 75 percentile	H Signal 95 percentile	Q2-Q1	Q3-Q2
	CM-12098	1	MKTC	10.6555	7.02902	3	5	9	14	24		11098702	23009.5	-5.38638	6.44684	-18	-9	-4	-1	2	11874854	23004.8	0.483108	88	0		3	5	9	14	24	4	5
0 nM	CM-12097	2	MKTC	0.522728	3.18484	-3	-2	0	2	7		4213680	4597.06	-8.01079	4.00428	-16	-10	-7	-5	-4	3862296	4597.46	0.521755	100	0		-3	-2	0	2	7	2	2
	CM-11097	3	MKTC	13.1291	12.6421	1	5	10	17	37		11858635	2816.63	-11.6354	10.4532	-33	-16	-9	-4	0	13170266	2777.65	0.473798	96	0		1	5	10	17	37	5	7
	CM-12098	1	MKTC	245.049	161.39	130	150	190	272	565		120056	2946.71	7.42736	16.9032	-13	-3	4	13	39	22849534	2940.87	0.00522674	88	50		-13	-3	4	13	39	7	9
50 nM	CM-12097	2	MKTC	325.229	110.76	220	247	292	368	539		2319036	5282.17	101.385	49.9862	36	59	91	139	195	7483133	6297.16	0.236584	188	50		220	247	292	368	539	45	76
	CM-11097	3	MKTC	367.902	184.01	213	246	308	426	718		3357634	29588.3	42.3788	52.1817	-12	4	24	66	159	28246598	27715.7	0.10624	123	50		213	246	308	426	718	62	118
	CM-12098	1	MKTC	69.6155	48.9312	40	45	55	75	145		1500626	13019	6.71913	12.651	-12	-2	6	15	30	17030330	12997.8	0.0809794	71	150		40	45	55	75	145	10	20
150 nM	CM-12097	2	MKTC	450.747	146.36	317	349	404	503	744		2122475	9041.07	169.704	63.1389	83	116	161	217	285	9054931	20717.9	0.18989	350	150		317	349	404	503	744	55	99
	CM-11097	3	MKTC	412.693	155.924	282	311	363	457	712		1127343	20195.9	137.715	58.31	63	88	127	180	249	5484068	66318.5	0.170515	66	150		282	311	363	457	712	52	94

## Sheet: Fig 2B
Sequence ID	GFP+ Cells	Cells Detected by NIR-nCLE
1	0	0
2	0	1
3	0	0
4	0	1
5	0	0
6	0	0
7	1	1
8	1	0
9	1	2
10	1	1
11	2	2
12	2	2
13	2	4
14	2	2
15	2	3
16	3	4
17	3	4
18	3	2
19	3	3
20	4	4
21	4	4
22	4	3
23	4	4
24	5	7
25	5	5
26	5	6
27	6	6
28	6	7
29	6	6
30	6	6
31	7	7
32	7	7
33	7	8
34	8	8
35	8	9
36	8	8
37	9	9
38	9	10
39	9	10
40	9	9
41	10	10
42	10	11
43	11	10
44	11	10
45	13	16
46	14	13
47	15	17
48	17	19
49	19	22
50	20	21

## Sheet: Fig 2D
Pixel Number	MFI (A.U.)
0	59
1	57
2	52
3	60
4	54
5	55
6	57
7	58
8	51
9	52
10	55
11	53
12	57
13	60
14	62
15	64
16	51
17	52
18	55
19	53
20	57
21	60
22	62
23	64
24	63
25	65
26	66
27	62
28	59
29	57
30	52
31	60
32	54
33	55
34	57
35	58
36	51
37	52
38	55
39	53
40	57
41	60
42	62
43	51
44	52
45	55
46	53
47	57
48	60
49	62
50	45
51	62
52	63
53	65
54	66
55	62
56	59
57	57
58	52
59	60
60	54
61	55
62	57
63	58
64	51
65	52
66	55
67	53
68	57
69	60
70	62
71	62
72	63
73	65
74	66
75	62
76	59
77	56
78	59
79	62
80	63
81	65
82	66
83	62
84	59
85	57
86	52
87	60
88	54
89	55
90	57
91	58
92	51
93	52
94	55
95	53
96	57
97	60
98	62
99	62
100	63
101	65
102	66
103	62
104	59
105	56
106	59
107	62
108	63
109	65
110	66
111	62
112	60
113	60
114	61
115	59
116	55
117	57
118	55
119	52
120	51
121	50
122	59
123	57
124	52
125	60
126	54
127	55
128	57
129	58
130	51
131	52
132	55
133	53
134	57
135	60
136	62
137	54
138	51
139	59
140	53
141	49
142	52
143	55
144	53
145	57
146	60
147	62
148	51
149	52
150	55
151	53
152	57
153	60
154	62
155	64
156	51
157	52
158	65
159	66
160	62
161	60
162	60
163	61
164	59
165	55
166	57
167	55
168	52
169	51
170	50
171	59
172	57
173	52
174	60
175	54
176	55
177	57
178	58
179	51
180	52
181	55
182	53
183	57
184	60
185	62
186	51
187	52
188	55
189	53
190	57
191	60
192	62
193	64
194	51
195	52
196	65
197	66
198	62
199	60
200	60
201	61
202	59
203	55
204	57
205	55
206	52
207	51
208	50
209	59
210	57
211	52
212	60
213	54
214	55
215	57
216	58
217	51
218	52
219	55
220	53
221	57
222	60
223	62
224	53
225	57
226	53
227	54
228	57
229	55
230	56
231	153
232	154
233	175
234	172
235	170
236	169
237	180
238	172
239	169
240	170
241	171
242	175
243	182
244	177
245	173
246	175
247	183
248	182
249	186
250	177
251	175
252	176
253	175
254	182
255	179
256	177
257	175
258	174
259	174
260	172
261	173
262	171
263	179
264	174
265	177
266	173
267	175
268	172
269	170
270	169
271	171
272	172
273	169
274	170
275	175
276	155
277	59
278	62
279	63
280	65
281	66
282	62
283	60
284	60
285	61
286	59
287	55
288	57
289	55
290	52
291	51
292	50
293	59
294	57
295	52
296	60
297	54
298	55
299	57
300	58
301	51
302	52
303	55
304	53
305	57
306	60
307	62
308	51
309	52
310	55
311	53
312	57
313	60
314	62
315	64
316	51
317	52
318	65
319	66
320	62
321	60
322	60
323	61
324	59
325	55
326	57
327	55
328	52
329	51
330	50
331	59
332	57
333	52
334	60
335	54
336	55
337	57
338	52
339	51
340	50
341	59
342	57
343	52
344	62
345	63
346	65
347	66
348	62
349	51
350	50
351	59
352	57
353	52
354	62
355	63
356	65
357	66
358	62
359	60
360	60
361	61
362	59
363	55
364	57
365	55
366	52
367	51
368	50
369	59
370	57
371	52
372	60
373	54
374	55
375	57
376	58
377	51
378	52
379	55
380	53
381	57
382	60
383	62
384	60
385	60
386	61
387	59
388	55
389	57
390	55
391	52
392	51
393	50
394	59
395	57
396	52
397	60
398	60
399	61
400	59
401	55
402	57
403	55
404	52
405	51
406	50
407	59
408	57
409	52
410	60
411	54
412	55
413	57
414	58
415	51
416	52
417	50
418	59
419	51

## Sheet: Fig 3A
Days Post TC1-luc Inoculation	Mouse 1	Mouse 2	Mouse 3	Mouse 4	Mouse 5
1	10	8	5	12	8
3	35	16	12	22	16
5	70	53	5	57	47
7	123	110	5	94	79
10	215	135	1	127	102

## Sheet: Fig 3L
Tissue Type	Probe Serial Number	Probe Type	Type of Fiber	HighSignal Mean	HighSignal STD	H Signal 5 percentile	H Signal 25 percentile	H Signal 50 percentile	H Signal 75 percentile	H Signal 95 percentile			H Signal Surf	H Signal Surf STD	Low Signal Mean	Low Signal STD	L Signal 5 percentile	L Signal 25 percentile	L Signal 50 percentile	L Signal 75 percentile	L Signal 95 percentile	L Signal Surf	L Signal Surf STD		Number of Frames	H Signal 5 percentile	H Signal 25 percentile	H Signal 50 percentile	H Signal 75 percentile	H Signal 95 percentile	Q2-Q1	Q3-Q2
Normal Lung	CM-2988	2	MKTC	9.63927	4.5484	5	6	8	12	18			5028389	5996.84	0.101731	3.56047	-7	-2	1	3	4	4437613	5996.84	0.531205	117	-7	-2	1	3	4	3	2
Tumor	CM-2988	2	MKTC	103.746	24.2044	78	86	98	115	150			2763418	22275.8	49.0699	16.7331	16	40	51	61	73	6628191	22275.5	0.294243	116	16	40	51	61	73	11	10
Normal Lung	CM-2988	2	MKTC	11.84	4.07478	8	9	11	13	20			3260387	5103.62	2.50289	3.59166	-4	0	3	5	7	6205615	5103.62	0.344431	117	-4	0	3	5	7	3	2
Tumor	CM-2988	2	MKTC	72.4261	17.9347	55	60	67	79	108			2589933	9955.72	36.0112	11.6236	14	29	37	45	52	6396927	9955.59	0.288191	111	14	29	37	45	52	8	8
Normal Lung	CM-2988	2	MKTC	3.50204	3.43329	0	1	3	5	10			4445512	4630.04	-4.56138	3.1946	-11	-6	-4	-2	-1	5020487	4630.02	0.469629	117	-11	-6	-4	-2	-1	2	2
Tumor	CM-2988	2	MKTC	61.4542	13.7941	48	52	57	67	89			3103014	3344.7	34.0454	9.87462	15	29	36	41	46	5802889	3344.55	0.348422	110	15	29	36	41	46	7	5
Normal Lung	CM-2988	2	MKTC	13.3215	5.00023	7	9	12	16	23			5086883	24550.1	-0.0987954	4.7112	-9	-3	1	4	6	4460025	24550.1	0.53283	118	-9	-3	1	4	6	4	3
Tumor	CM-2988	2	MKTC	62.2165	12.9676	49	53	59	68	87			3253666	5812.15	34.4009	10.0601	16	29	36	42	47	6218949	5812.1	0.343481	117	16	29	36	42	47	7	6

## Sheet: Fig 4E
Patient	Probe Serial Number	Probe Type	Type of Fiber	HighSignal Mean	HighSignal STD	H Signal 5 percentile	H Signal 25 percentile	H Signal 50 percentile	H Signal 75 percentile	H Signal 95 percentile			H Signal Surf	H Signal Surf STD	Low Signal Mean	Low Signal STD	L Signal 5 percentile	L Signal 25 percentile	L Signal 50 percentile	L Signal 75 percentile	L Signal 95 percentile	L Signal Surf	L Signal Surf STD		Number of Frames	H Signal 5 percentile	H Signal 25 percentile	H Signal 50 percentile	H Signal 75 percentile	H Signal 95 percentile	Q2-Q1	Q3-Q2
Transthoracic Biopsy Sequences
Mouse 1 Lung	CM-2988	2	MKTC	12.0127	5.00133	7	8	11	14	22			4292328	9038.33	1.41985	3.77588	-6	-1	2	4	6	5254577	9038.31	0.45	118	7	8	11	14	22	3	3
Mouse 1 Tumor	CM-2988	2	MKTC	91.4405	23.3682	70	75	84	100	137			2678848	7250.6	46.1214	14.1779	21	38	48	57	66	6550860	7250.5	0.29	114	70	75	84	100	137	9	16
Mouse 2 Lung	CM-2988	2	MKTC	12.5787	5.38239	7	9	11	15	23			4299081	14812	1.31472	3.86635	-6	-1	2	4	6	5166914	14812	0.45	117	7	9	11	15	23	2	4
Mouse 2 Tumor	CM-2988	2	MKTC	57.9331	15.0983	43	47	54	64	87			3919411	16982	24.3714	12.766	0	17	28	35	40	5553248	16982.1	0.41	117	43	47	54	64	87	7	10
Mouse 3 Lung	CM-2988	2	MKTC	5.87205	3.68513	2	3	4.66667	7.66667	12.6667			5.44226e+06	6018.02	-2.81498	3.53	-9.33333	-4.33333	-2	-0.333333	1	5.96076e+06	6017.99	0.486667	141	2	3	4.66667	7.66667	12.6667	1.66667	3
Mouse 3 Tumor	CM-2988	2	MKTC	52.1882	14.5049	37.6667	41.6667	48	58.3333	80.3333			2362145	11115.9	21.6027	8.79283	4.33333	17	22.3333	28	34	10356821	11115.9	0.193333	157	37.6667	41.6667	48	58.3333	80.3333	6.33333	10.3333
Mouse 4 Lung	CM-2988	2	MKTC	7.34065	3.92095	3.33333	4.33333	6	9	14.6667			5.12216e+06	6176.9	-1.62347	3.94444	-8.66667	-3.33333	-0.666667	1	2.33333	5684725	6176.41	0.493333	134	3.33333	4.33333	6	9	14.6667	1.66667	3
Mouse 4 Tumor	CM-2988	2	MKTC	38.8425	14.0035	25.6667	29	34.6667	44	65.6667			2.48551e+06	11357.6	11.1784	7.09326	-2.33333	7	11.6667	16.3333	22	12804502	11357.6	0.15	189	25.6667	29	34.6667	44	65.6667	5.66667	9.33333
Mouse 5 Lung	CM-2988	2	MKTC	6.94765	3.92719	3	4	5.66667	8.33333	14.3333			5622050	4072.66	-1.64938	4.16039	-9	-3	-0.333333	1	2	5.12775e+06	4071.95	0.553333	133	3	4	5.66667	8.33333	14.3333	1.66667	2.66667
Mouse 5 Tumor	CM-2988	2	MKTC	37.335	14.5467	23	27.3333	33.3333	42.6667	65			4477191	15368	6.3845	7.59688	-4.33333	1	5	10.6667	20	11161381	15368	0.336667	193	23	27.3333	33.3333	42.6667	65	6	9.33333
Mouse 6 Lung	CM-2988	2	MKTC	6.42025	4.11172	2	3	5	8	14			5459395	2699.09	-2.47152	4.24661	-10	-4	-1	0	1	2946375	2697.71	0.65	104	2	3	5	8	14	2	3
Mouse 6 Tumor	CM-2988	2	MKTC	28.5701	12.8939	18	20	24	32	53			3693123	6375.19	6.43656	6.16142	-4	2	7	11	16	13816479	6375.17	0.21	216	18	20	24	32	53	4	8
Mouse 7 Lung	CM-2988	2	MKTC	6.25544	4.07437	2	3	5	8	14			5577976	3226.77	-2.66	4.33683	-10	-4	-1	0	1	3635850	3226.16	0.61	114	2	3	5	8	14	2	3
Mouse 7 Tumor	CM-2988	2	MKTC	54.8761	17.5588	33	42	52	64	88			6800953	30314.7	6.54998	10.6618	-5	-1	2	10	29	3636437	30314.7	0.65	129	33	42	52	64	88	10	12
Mouse8 Lung	CM-2988	2	MKTC	9.5523	3.71812	6	7	9	11	16			2579144	3301.59	2.19578	2.81387	-3	1	3	4	5	2350688	3301.65	0.52	61	6	7	9	11	16	2	2
Mouse 8 Tumor	CM-2988	2	MKTC	33.6275	10.1607	22	26	32	39	53			10375280	25191.7	8.00481	7.09973	-3	3	8	14	19	13249310	25191.7	0.44	293	22	26	32	39	53	6	7
Bronchoscopic Biopsy Sequences
Model 1 Lung	CM-2988	2	MKTC	2.01447	3.40426	-2	-1	1	4	8			6419680	2222.47	-6.04604	3.00327	-12	-7	-5	-4	-3	3774476	2222.47	0.63	126	-2	-1	1	4	8	2	3
Model 1 Tumor	CM-2988	2	MKTC	68.6072	14.398	54	58	64	75	97			3323036	5650.04	37.7095	11.2601	16	32	39	46	52	6473436	5649.95	0.34	121	54	58	64	75	97	6	11
Model 2 Lung	CM-2988	2	MKTC	7.43442	4.05567	3	4	6	10	15			4078310	9539.49	-2.58228	3.68901	-9	-5	-2	0	2	5306783	9539.53	0.43	116	3	4	6	10	15	2	4
Model 2 Tumor	CM-2988	2	MKTC	59.3986	15.9292	41	47	56	68	90			825902	18283.6	20.9317	9.1509	1	17	22	27	35	8565800	18283.6	0.09	116	41	47	56	68	90	9	12
Model 3 Lung	CM-2988	2	MKTC	8.16727	3.59546	5	6	7	9	15			5828779	6292.11	0.183386	3.89772	-7	-1	1	3	4	8801017	6291.98	0.4	181	5	6	7	9	15	1	2
Model 3 Tumor	CM-2988	2	MKTC	28.5589	13.1875	18	20	24	32	54			2937497	9414.1	6.16697	5.96747	-4	2	6	11	15	16031227	9414.09	0.15	234	18	20	24	32	54	4	8

## Sheet: Fig 5D
	Tumor MFI	Lung MFI	TBR
Subject 1	21.0182	7.86318	2.67299
Subject 2	18.9384	9.35217	2.02503
Subject 3	26.1069	6.25852	4.17142
Subject 4	28.3479	11.5075	2.46343
Subject 5	16.5346	8.19544	2.01754
Mean	22.1892	8.63536	2.56957

## Sheet: Fig S2B
Patient	Probe Serial Number	Probe Type	Type of Fiber	HighSignal Mean	HighSignal STD	H Signal 5 percentile	H Signal 25 percentile	H Signal 50 percentile	H Signal 75 percentile	H Signal 95 percentile			H Signal Surf	H Signal Surf STD	Low Signal Mean	Low Signal STD	L Signal 5 percentile	L Signal 25 percentile	L Signal 50 percentile	L Signal 75 percentile	L Signal 95 percentile	L Signal Surf	L Signal Surf STD		Number of Frames		H Signal 5 percentile	H Signal 25 percentile	H Signal 50 percentile	H Signal 75 percentile	H Signal 95 percentile	Q2-Q1	Q3-Q2
Mouse 1 Lung	CM-2988	2	MKTC	2.03018	2.78103	-1	0	1	3	7			5937239	707.709	-4.28603	2.60665	-9	-5	-4	-2	-2	3314659	707.709	0.64	114		-1	0	1	3	7	1	2
Mouse 2 Lung	CM-2988	2	MKTC	3.44136	2.59644	1	2	3	5	8			4610327	2051.14	-2.48398	2.57283	-7	-4	-2	-1	0	4872289	2051.14	0.49	117		1	2	3	5	8	1	2
Mouse 3 Lung	CM-2988	2	MKTC	1.93873	2.82038	-1	0	1	3	7			5814272	874.322	-4.27428	2.57351	-9	-5	-4	-2	-2	3518779	874.37	0.62	115		-1	0	1	3	7	1	2
Mouse 1 Tumor	CM-2988	2	MKTC	3.38188	2.61783	1	1	3	4	8			3959991	1479.52	-2.85262	2.77748	-8	-4	-2	-1	0	5535376	1479.47	0.42	117		1	1	3	4	8	2	1
Mouse 2 Tumor	CM-2988	2	MKTC	3.24329	2.45689	1	1	3	4	8			4277510	2153.63	-2.45381	2.47915	-7	-4	-2	-1	0	5205106	2153.63	0.45	117		1	1	3	4	8	2	1
Mouse 3 Tumor	CM-2988	2	MKTC	4.27599	2.6092	2	2	4	5	9			3652452	845.163	-1.83148	2.71304	-7	-3	-1	0	1	5749116	845.163	0.39	116		2	2	4	5	9	2	1
